# Supplementary material for: A four-year clinical and sonographic longitudinal follow-up of clubfeet treated according to Ponseti with normal references
Source: J Child Orthop. 2023 May 17;17(3):212–23. doi: 10.1177/18632521231172548 (PMC10242368; doi:10.1177/18632521231172548)
Supplement: Supplementary material [file sj-xlsx-3-cho-10.1177_18632521231172548.xlsx]

## Sheet: Blad1
Child Nr.	Sex	Investigated foot	Affected side	Atypical/ Complex	Age at first US (days)	Diméglio total points	Diméglio class	US before first cast (1 = yes)	Age at first casting (days)	ATT during cast treatment (n)	Number of casts	Primary orthosis Type	Orthosis changed to	Age at change (years)	Problem using orthosis	End orthosis treatment (age years)	Recurrence < 4 years Cast treatment (age years)	Recurrence > 4 years Cast treatment (n)	Recurrence > 4 years Orthosis treatment (age years)	Secondary procedure ATT (age years)	Fractioned ATT (age years)	Repeated fractioned ATT (age years)	Posterior release (age years)	Anterior tibial transfer (age years)	Anterior tibial tenodesis (age years)	8 year follow up (age years)	Comments
1	Boy	Right	Right		1	16	4	1	1	1	6	FAO				3.98904										8
2	Boy	Right	Bilateral		9	13	3	0	2	1	10	FAO				3.72603					4.5726					7.92603
2	Boy	Left	Bilateral		9	13	3	0	2	1	9	FAO				3.72603			6.21918	1.96712	4.5726	6.91507		6.91507		7.92603
3	Girl	Right	Right		14	11	3	0	2	0	6	FAO				3.99452	0.153425		4.90959							8.05479
4	Boy	Left	Bilateral		18	18	4	1	3	1	6	FAO				4.00274										8.25479
4	Boy	Right	Bilateral		18	17	4	1	3	1	6	FAO				4.00274										8.25479
5	Boy	Right	Bilateral		2	15	4	1	3	1	8	FAO				4.53151										8.02192
5	Boy	Left	Bilateral		2	15	4	1	3	1	8	FAO				4.53151			7.64658							8.02192
6	Boy	Right	Right		47	11	3	0	3	0	5	FAO				4.13699			7.53425							8.08493
7	Boy	Left	Bilateral	Atypical	18	18	4	0	4	2	12	FAO			Sleepng problem	3.29315								8.75342		8.11781
7	Boy	Right	Bilateral		18	18	4	0	4	2	12	FAO			Sleepng problem	3.29315								8.75342		8.11781
8	Boy	Left	Left		4	16	4	1	4	1	8	FAO				5.03562			8.69863							8.00548
9	Girl	Right	Bilateral		5	16	4	1	5	1	7	FAO				3.96164										8.0274
9	Girl	Left	Bilateral		5	16	4	1	5	1	7	FAO				3.96164										8.0274
10	Boy	Left	Left		5	19	4	1	5	0	8	FAO				4.49863				3.83288				3.83288		7.81644
11	Girl	Left	Left		25			0	5	0	5	FAO				4.02192								7.4		8.02466
12	Boy	Right	Right		5	13	3	1	5	1	8	FAO				4		6	4.21096	0.624658						8.00822	Drop foot
13	Girl	Left	Bilateral		6	18	4	1	6	1	8	FAO	KAFO	2.06849	Sleepng problem	3.67397								4.69863		8.14795
13	Girl	Right	Bilateral		6			1	6	1	8	FAO	KAFO	2.06849	Sleepng problem	3.67397								4.69863	6.67671	8.14795
14	Girl	Right	Bilateral		14	10	3	0	6	0	2	FAO			Difficul to tolerate the FAO	1.47397										7.86027	Mild clubfoot
14	Girl	Left	Bilateral		14	6	2	0	6	0	2	FAO			Difficul to tolerate the FAO	1.47397										7.86027	Mild clubfoot
15	Boy	Right	Bilateral	Atypical	7	16	4	1	7	1	8	FAO				4.81644					4.85479			4.85479		7.99726
15	Boy	Left	Bilateral	Complex	7	15	4	1	7	2	34	FAO				4.81644					4.85479		0.290411	4.85479		7.99726
16	Boy	Right	Right		12	17	4	1	12	1	7	FAO	AFO	3.39178	Kne- and sleeping problem	4.05753										7.93425
17	Boy	Right	Right		20	13	3	0	14	0	4	FAO				3.96986										8.01644
18	Girl	Right	Bilateral		6	12	3	1	20	0	2	FAO				4.10411										8.93699
18	Girl	Left	Bilateral		6	12	3	1	20	0	2	FAO				4.10411										8.93699
19	Boy	Right	Bilateral		61	16	4	1	61	1	10	FAO	KAFO	2.60548	Sleepng problem	3.06027										7.68493	Premature, casting start potponed
19	Boy	Left	Bilateral		61	16	4	1	61	1	10	FAO	KAFO	2.60548	Sleepng problem	3.06027										7.68493	Premature, casting start potponed
20	Boy	Right	Right	Complex	4	17	4	1	102	1	40	KAFO	FAO	3.44384		4.58082	3.3863						0.553425	4.58082		7.96986
