# Supplementary material for: A four-year clinical and sonographic longitudinal follow-up of clubfeet treated according to Ponseti with normal references
Source: J Child Orthop. 2023 May 17;17(3):212–23. doi: 10.1177/18632521231172548 (PMC10242368; doi:10.1177/18632521231172548)
Supplement: Supplementary material [file sj-xlsx-5-cho-10.1177_18632521231172548.xlsx]

## Sheet: Blad1
US number (Age group, months)		US 1 (0)		US 2 (3)		US 3 (6)		US 4 (12)		US 5 (18)		US 6 (24)		US 7 (30)		US 8 (36)		US 9 (42)		US 10 (48)			Min total	Max total
Variabel	Valid/Missing	(n)	(%)	(n)	(%)	(n)	(%)	(n)	(%)	(n)	(%)	(n)	(%)	(n)	(%)	(n)	(%)	(n)	(%)	(n)	(%)		(%)	(%)
STT	Valid	90	91.8367	85	86.7347	87	88.7755	94	95.9184	90	91.8367	76	77.551	76	77.551	82	83.6735	78	79.5918	79	80.6122		77.551	95.9184
	Image missing	4	4.08163	3	3.06122	1	1.02041	0	0	2	2.04082	1	1.02041	0	0	2	2.04082	0	0	0	0		0	4.08163
	Pore image quality	2	2.04082	0	0	2	2.04082	2	2.04082	0	0	1	1.02041	0	0	0	0	0	0	1	1.02041		0	2.04082
	Investigation not done	2	2.04082	10	10.2041	8	8.16327	2	2.04082	6	6.12245	20	20.4082	0	0	14	14.2857	0	0	18	18.3673		0	20.4082
	Total missing	8	8.16327	13	13.2653	11	11.2245	4	4.08163	8	8.16327	22	22.449	22	22.449	16	16.3265	20	20.4082	19	19.3878		4.08163	22.449
MM-N neutral	Valid	90	91.8367	84	85.7143	87	88.7755	94	95.9184	90	91.8367	76	77.551	76	77.551	82	83.6735	78	79.5918	79	80.6122		77.551	95.9184
	Image missing	4	4.08163	3	3.06122	1	1.02041	0	0	2	2.04082	1	1.02041	0	0	2	2.04082	0	0	0	0		0	4.08163
	Pore image quality	2	2.04082	1	1.02041	2	2.04082	2	2.04082	0	0	1	1.02041	0	0	0	0	0	0	1	1.02041		0	2.04082
	Investigation not done	2	2.04082	10	10.2041	8	8.16327	2	2.04082	6	6.12245	20	20.4082	0	0	14	14.2857	0	0	18	18.3673		0	20.4082
	Total missing	8	8.16327	14	14.2857	11	11.2245	4	4.08163	8	8.16327	22	22.449	22	22.449	16	16.3265	20	20.4082	19	19.3878		4.08163	22.449
MM-N adducted	Valid	69	70.4082	74	75.5102	86	87.7551	90	91.8367	81	82.6531	69	70.4082	74	75.5102	78	79.5918	72	73.4694	75	76.5306		70.4082	91.8367
	Image missing	23	23.4694	11	11.2245	2	2.04082	3	3.06122	8	8.16327	4	4.08163	1	1.02041	1	1.02041	0	0	1	1.02041		0	23.4694
	Pore image quality	4	4.08163	3	3.06122	2	2.04082	3	3.06122	3	3.06122	5	5.10204	1	1.02041	5	5.10204	6	6.12245	4	4.08163		1.02041	6.12245
	Investigation not done	2	2.04082	10	10.2041	8	8.16327	2	2.04082	6	6.12245	20	20.4082	22	22.449	14	14.2857	20	20.4082	18	18.3673		2.04082	22.449
	Total missing	29	29.5918	24	24.4898	12	12.2449	8	8.16327	17	17.3469	29	29.5918	24	24.4898	20	20.4082	26	26.5306	23	23.4694		8.16327	29.5918
MM-N abducted	Valid	84	85.7143	82	83.6735	87	88.7755	90	91.8367	85	86.7347	74	75.5102	74	75.5102	82	83.6735	77	78.5714	79	80.6122		75.5102	91.8367
	Image missing	4	4.08163	5	5.10204	2	2.04082	2	2.04082	4	4.08163	3	3.06122	2	2.04082	1	1.02041	1	1.02041	1	1.02041		1.02041	5.10204
	Pore image quality	8	8.16327	1	1.02041	1	1.02041	4	4.08163	3	3.06122	1	1.02041	0	0	1	1.02041	0	0	0	0		0	8.16327
	Investigation not done	2	2.04082	10	10.2041	8	8.16327	2	2.04082	6	6.12245	20	20.4082	22	22.449	14	14.2857	20	20.4082	18	18.3673		2.04082	22.449
	Total missing	14	14.2857	16	16.3265	11	11.2245	8	8.16327	13	13.2653	24	24.4898	24	24.4898	16	16.3265	21	21.4286	19	19.3878		8.16327	24.4898
T-tang-N neutral	Valid	89	90.8163	85	86.7347	87	88.7755	94	95.9184	90	91.8367	76	77.551	76	77.551	82	83.6735	78	79.5918	79	80.6122		77.551	95.9184
	Image missing	4	4.08163	3	3.06122	1	1.02041	0	0	2	2.04082	1	1.02041	0	0	2	2.04082	0	0	0	0		0	4.08163
	Pore image quality	3	3.06122	0	0	2	2.04082	2	2.04082	0	0	1	1.02041	0	0	0	0	0	0	1	1.02041		0	3.06122
	Investigation not done	2	2.04082	10	10.2041	8	8.16327	2	2.04082	6	6.12245	20	20.4082	0	0	14	14.2857	0	0	18	18.3673		0	20.4082
	Total missing	9	9.18367	13	13.2653	11	11.2245	4	4.08163	8	8.16327	22	22.449	22	22.449	16	16.3265	20	20.4082	19	19.3878		4.08163	22.449
T-tang-N adducted	Valid	68	69.3878	73	74.4898	85	86.7347	90	91.8367	81	82.6531	69	70.4082	75	76.5306	79	80.6122	73	74.4898	73	74.4898		69.3878	91.8367
	Image missing	23	23.4694	11	11.2245	2	2.04082	3	3.06122	8	8.16327	4	4.08163	1	1.02041	1	1.02041	0	0	1	1.02041		0	23.4694
	Pore image quality	5	5.10204	4	4.08163	3	3.06122	3	3.06122	3	3.06122	5	5.10204	0	0	4	4.08163	5	5.10204	6	6.12245		0	6.12245
	Investigation not done	2	2.04082	10	10.2041	8	8.16327	2	2.04082	6	6.12245	20	20.4082	22	22.449	14	14.2857	20	20.4082	18	18.3673		2.04082	22.449
	Total missing	30	30.6122	25	25.5102	13	13.2653	8	8.16327	17	17.3469	29	29.5918	23	23.4694	19	19.3878	25	25.5102	25	25.5102		8.16327	30.6122
T-tang-N abducted	Valid	84	85.7143	82	83.6735	88	89.7959	94	95.9184	86	87.7551	86	87.7551	74	75.5102	83	84.6939	77	78.5714	79	80.6122		75.5102	95.9184
	Image missing	4	4.08163	5	5.10204	2	2.04082	2	2.04082	4	4.08163	4	4.08163	2	2.04082	1	1.02041	1	1.02041	1	1.02041		1.02041	5.10204
	Pore image quality	8	8.16327	1	1.02041	0	0	0	0	2	2.04082	2	2.04082	0	0	0	0	0	0	0	0		0	8.16327
	Investigation not done	2	2.04082	10	10.2041	8	8.16327	2	2.04082	6	6.12245	6	6.12245	22	22.449	14	14.2857	20	20.4082	18	18.3673		2.04082	22.449
	Total missing	14	14.2857	16	16.3265	10	10.2041	4	4.08163	12	12.2449	12	12.2449	24	24.4898	15	15.3061	21	21.4286	19	19.3878		4.08163	24.4898
T-N angle neutral	Valid	87	88.7755	82	83.6735	87	88.7755	94	95.9184	90	91.8367	77	78.5714	76	77.551	82	83.6735	76	77.551	79	80.6122		77.551	95.9184
	Image missing	4	4.08163	3	3.06122	1	1.02041	0	0	2	2.04082	1	1.02041	0	0	2	2.04082	0	0	0	0		0	4.08163
	Pore image quality	5	5.10204	3	3.06122	2	2.04082	2	2.04082	0	0	0	0	0	0	0	0	2	2.04082	1	1.02041		0	5.10204
	Investigation not done	2	2.04082	10	10.2041	8	8.16327	2	2.04082	6	6.12245	20	20.4082	0	0	14	14.2857	20	20.4082	18	18.3673		0	20.4082
	Total missing	11	11.2245	16	16.3265	11	11.2245	4	4.08163	8	8.16327	21	21.4286	22	22.449	16	16.3265	22	22.449	19	19.3878		4.08163	22.449
T-N angle adducted	Valid	67	68.3673	72	73.4694	83	84.6939	85	86.7347	76	77.551	67	68.3673	72	73.4694	75	76.5306	64	65.3061	63	64.2857		64.2857	86.7347
	Image missing	23	23.4694	11	11.2245	2	2.04082	3	3.06122	8	8.16327	4	4.08163	1	1.02041	1	1.02041	0	0	1	1.02041		0	23.4694
	Pore image quality	6	6.12245	5	5.10204	5	5.10204	8	8.16327	8	8.16327	7	7.14286	3	3.06122	8	8.16327	14	14.2857	16	16.3265		3.06122	16.3265
	Investigation not done	2	2.04082	10	10.2041	8	8.16327	2	2.04082	6	6.12245	20	20.4082	22	22.449	14	14.2857	20	20.4082	18	18.3673		2.04082	22.449
	Total missing	31	31.6327	26	26.5306	15	15.3061	13	13.2653	22	22.449	31	31.6327	26	26.5306	23	23.4694	34	34.6939	35	35.7143		13.2653	35.7143
T-N angle abducted	Valid	83	84.6939	82	83.6735	88	89.7959	94	95.9184	86	87.7551	74	75.5102	74	75.5102	83	84.6939	77	78.5714	79	80.6122		75.5102	95.9184
	Image missing	4	4.08163	5	5.10204	2	2.04082	2	2.04082	4	4.08163	3	3.06122	2	2.04082	1	1.02041	1	1.02041	1	1.02041		1.02041	5.10204
	Pore image quality	9	9.18367	1	1.02041	0	0	0	0	2	2.04082	1	1.02041	0	0	0	0	0	0	0	0		0	9.18367
	Investigation not done	2	2.04082	10	10.2041	8	8.16327	2	2.04082	6	6.12245	20	20.4082	22	22.449	14	14.2857	20	20.4082	18	18.3673		2.04082	22.449
	Total missing	15	15.3061	16	16.3265	10	10.2041	4	4.08163	12	12.2449	24	24.4898	24	24.4898	15	15.3061	21	21.4286	19	19.3878		4.08163	24.4898
Length of talus	Valid	69	70.4082	46	46.9388	50	51.0204	63	64.2857	63	64.2857	68	69.3878	70	71.4286	81	82.6531	72	73.4694	74	75.5102		46.9388	82.6531
	Image missing	7	7.14286	8	8.16327	12	12.2449	8	8.16327	8	8.16327	5	5.10204	2	2.04082	1	1.02041	2	2.04082	1	1.02041		1.02041	12.2449
	Pore image quality	20	20.4082	34	34.6939	28	28.5714	25	25.5102	21	21.4286	5	5.10204	4	4.08163	2	2.04082	4	4.08163	5	5.10204		2.04082	34.6939
	Investigation not done	2	2.04082	10	10.2041	8	8.16327	2	2.04082	6	6.12245	20	20.4082	22	22.449	14	14.2857	20	20.4082	18	18.3673		2.04082	22.449
	Total missing	29	29.5918	52	53.0612	48	48.9796	35	35.7143	35	35.7143	30	30.6122	28	28.5714	17	17.3469	26	26.5306	24	24.4898		17.3469	53.0612
Position of navicular	Valid	89	90.8163	80	81.6327	76	77.551	88	89.7959	84	85.7143	72	73.4694	74	75.5102	83	84.6939	76	77.551	79	80.6122		73.4694	90.8163
	Image missing	7	7.14286	8	8.16327	11	11.2245	7	7.14286	8	8.16327	5	5.10204	2	2.04082	1	1.02041	2	2.04082	1	1.02041		1.02041	11.2245
	Pore image quality	0	0	0	0	3	3.06122	1	1.02041	0	0	1	1.02041	0	0	0	0	0	0	0	0		0	3.06122
	Investigation not done	2	2.04082	10	10.2041	8	8.16327	2	2.04082	6	6.12245	20	20.4082	22	22.449	14	14.2857	20	20.4082	18	18.3673		2.04082	22.449
	Total missing	9	9.18367	18	18.3673	22	22.449	10	10.2041	14	14.2857	26	26.5306	24	24.4898	15	15.3061	22	22.449	19	19.3878		9.18367	26.5306
C-C diatance neutral	Valid	88	89.7959	77	78.5714	85	86.7347	90	91.8367	85	86.7347	73	74.4898	74	75.5102	79	80.6122	74	75.5102	78	79.5918		74.4898	91.8367
	Image missing	6	6.12245	10	10.2041	4	4.08163	6	6.12245	6	6.12245	4	4.08163	2	2.04082	2	2.04082	2	2.04082	0	0		0	10.2041
	Pore image quality	2	2.04082	1	1.02041	1	1.02041	0	0	1	1.02041	1	1.02041	0	0	3	3.06122	2	2.04082	2	2.04082		0	3.06122
	Investigation not done	2	2.04082	10	10.2041	8	8.16327	2	2.04082	6	6.12245	20	20.4082	22	22.449	14	14.2857	20	20.4082	18	18.3673		2.04082	22.449
	Total missing	10	10.2041	21	21.4286	13	13.2653	8	8.16327	13	13.2653	25	25.5102	24	24.4898	19	19.3878	24	24.4898	20	20.4082		8.16327	25.5102
C-C diatance adducted	Valid	63	64.2857	52	53.0612	62	63.2653	72	73.4694	73	74.4898	69	70.4082	68	69.3878	77	78.5714	72	73.4694	72	73.4694		53.0612	78.5714
	Image missing	27	27.551	36	36.7347	26	26.5306	23	23.4694	15	15.3061	7	7.14286	2	2.04082	1	1.02041	0	0	1	1.02041		0	36.7347
	Pore image quality	6	6.12245	0	0	2	2.04082	1	1.02041	4	4.08163	2	2.04082	6	6.12245	6	6.12245	6	6.12245	7	7.14286		0	7.14286
	Investigation not done	2	2.04082	10	10.2041	8	8.16327	2	2.04082	6	6.12245	20	20.4082	22	22.449	14	14.2857	20	20.4082	18	18.3673		2.04082	22.449
	Total missing	35	35.7143	46	46.9388	36	36.7347	26	26.5306	25	25.5102	29	29.5918	30	30.6122	21	21.4286	26	26.5306	26	26.5306		21.4286	46.9388
C-C diatance abducted	Valid	73	74.4898	50	51.0204	63	64.2857	77	78.5714	74	75.5102	70	71.4286	74	75.5102	81	82.6531	77	78.5714	73	74.4898		51.0204	82.6531
	Image missing	19	19.3878	37	37.7551	25	25.5102	18	18.3673	13	13.2653	7	7.14286	2	2.04082	1	1.02041	0	0	2	2.04082		0	37.7551
	Pore image quality	4	4.08163	1	1.02041	2	2.04082	1	1.02041	5	5.10204	1	1.02041	0	0	2	2.04082	1	1.02041	5	5.10204		0	5.10204
	Investigation not done	2	2.04082	10	10.2041	8	8.16327	2	2.04082	6	6.12245	20	20.4082	22	22.449	14	14.2857	20	20.4082	18	18.3673		2.04082	22.449
	Total missing	25	25.5102	48	48.9796	35	35.7143	21	21.4286	24	24.4898	28	28.5714	24	24.4898	17	17.3469	21	21.4286	25	25.5102		17.3469	48.9796
C-C Angle neutral	Valid	88	89.7959	76	77.551	85	86.7347	90	91.8367	85	86.7347	73	74.4898	74	75.5102	79	80.6122	74	75.5102	78	79.5918		74.4898	91.8367
	Image missing	6	6.12245	10	10.2041	4	4.08163	6	6.12245	6	6.12245	4	4.08163	2	2.04082	2	2.04082	2	2.04082	0	0		0	10.2041
	Pore image quality	2	2.04082	2	2.04082	1	1.02041	0	0	1	1.02041	1	1.02041	0	0	3	3.06122	2	2.04082	2	2.04082		0	3.06122
	Investigation not done	2	2.04082	10	10.2041	8	8.16327	2	2.04082	6	6.12245	20	20.4082	22	22.449	14	14.2857	20	20.4082	18	18.3673		2.04082	22.449
	Total missing	10	10.2041	22	22.449	13	13.2653	8	8.16327	13	13.2653	25	25.5102	24	24.4898	19	19.3878	24	24.4898	20	20.4082		8.16327	25.5102
C-C Angle adducted	Valid	63	64.2857	52	53.0612	62	63.2653	71	72.449	73	74.4898	68	69.3878	68	69.3878	77	78.5714	72	73.4694	71	72.449		53.0612	78.5714
	Image missing	27	27.551	36	36.7347	26	26.5306	23	23.4694	15	15.3061	7	7.14286	2	2.04082	1	1.02041	0	0	1	1.02041		0	36.7347
	Pore image quality	6	6.12245	0	0	2	2.04082	2	2.04082	4	4.08163	3	3.06122	6	6.12245	6	6.12245	6	6.12245	8	8.16327		0	8.16327
	Investigation not done	2	2.04082	10	10.2041	8	8.16327	2	2.04082	6	6.12245	20	20.4082	22	22.449	14	14.2857	20	20.4082	18	18.3673		2.04082	22.449
	Total missing	35	35.7143	46	46.9388	36	36.7347	27	27.551	25	25.5102	30	30.6122	30	30.6122	21	21.4286	26	26.5306	27	27.551		21.4286	46.9388
C-C Angle abducted	Valid	73	74.4898	50	51.0204	63	64.2857	76	77.551	74	75.5102	70	71.4286	73	74.4898	80	81.6327	77	78.5714	69	70.4082		51.0204	81.6327
	Image missing	19	19.3878	37	37.7551	25	25.5102	18	18.3673	13	13.2653	7	7.14286	2	2.04082	1	1.02041	0	0	2	2.04082		0	37.7551
	Pore image quality	4	4.08163	1	1.02041	2	2.04082	2	2.04082	5	5.10204	1	1.02041	1	1.02041	3	3.06122	1	1.02041	9	9.18367		1.02041	9.18367
	Investigation not done	2	2.04082	10	10.2041	8	8.16327	2	2.04082	6	6.12245	20	20.4082	22	22.449	14	14.2857	20	20.4082	18	18.3673		2.04082	22.449
	Total missing	25	25.5102	48	48.9796	35	35.7143	22	22.449	24	24.4898	28	28.5714	25	25.5102	18	18.3673	21	21.4286	29	29.5918		18.3673	48.9796
Tib. phys.-TCJ neutral	Valid	79	80.6122	77	78.5714	78	79.5918	80	81.6327	75	76.5306	68	69.3878	70	71.4286	76	77.551	74	75.5102	76	77.551		69.3878	81.6327
	Image missing	4	4.08163	6	6.12245	3	3.06122	8	8.16327	7	7.14286	4	4.08163	1	1.02041	1	1.02041	0	0	0	0		0	8.16327
	Pore image quality	13	13.2653	5	5.10204	9	9.18367	8	8.16327	10	10.2041	6	6.12245	5	5.10204	7	7.14286	4	4.08163	4	4.08163		4.08163	13.2653
	Investigation not done	2	2.04082	10	10.2041	8	8.16327	2	2.04082	6	6.12245	20	20.4082	22	22.449	14	14.2857	20	20.4082	18	18.3673		2.04082	22.449
	Total missing	19	19.3878	21	21.4286	20	20.4082	18	18.3673	23	23.4694	30	30.6122	28	28.5714	22	22.449	24	24.4898	22	22.449		18.3673	30.6122
Tib. phys.-TCJ dorsiflexion	Valid	69	70.4082	76	77.551	81	82.6531	86	87.7551	80	81.6327	71	72.449	70	71.4286	81	82.6531	74	75.5102	79	80.6122		70.4082	87.7551
	Image missing	18	18.3673	10	10.2041	3	3.06122	8	8.16327	8	8.16327	6	6.12245	3	3.06122	1	1.02041	0	0	0	0		0	18.3673
	Pore image quality	7	7.14286	2	2.04082	6	6.12245	2	2.04082	4	4.08163	1	1.02041	3	3.06122	2	2.04082	4	4.08163	1	1.02041		1.02041	7.14286
	Investigation not done	2	2.04082	10	10.2041	8	8.16327	2	2.04082	6	6.12245	20	20.4082	22	22.449	14	14.2857	20	20.4082	18	18.3673		2.04082	22.449
	Total missing	29	29.5918	22	22.449	17	17.3469	12	12.2449	18	18.3673	27	27.551	28	28.5714	17	17.3469	24	24.4898	19	19.3878		12.2449	29.5918
